# Supplementary material for: Frequency and phenotype of B cell subpopulations in young and aged HIV-1 infected patients receiving ART
Source: Retrovirology. 2014 Sep 11;11:76. doi: 10.1186/s12977-014-0076-x (PMC4172851; doi:10.1186/s12977-014-0076-x)
Supplement: Additional file 1: Figure S1. — Gating strategy for identification of B cell subsets. [file 12977_2014_76_MOESM1_ESM.zip]

Archive with 1 entries (1 files):
- 12977_2014_76_MOESM1_ESM.eps
