# Supplementary material for: Frequency and phenotype of B cell subpopulations in young and aged HIV-1 infected patients receiving ART
Source: Retrovirology. 2014 Sep 11;11:76. doi: 10.1186/s12977-014-0076-x (PMC4172851; doi:10.1186/s12977-014-0076-x)
Supplement: Additional file 2: Figure S2. — Percentages of B cell subpopulations in control individuals, non-treated and treated HIV-1 patients. The specimens included in the figure were obtained from 101 healthy controls, 35 HIV-1 infected subjects naïve to treatment and 70 HIV-1 infected subjects receiving ART (Table 1). * = P < 0.05, ** = P < 0.01, *** = P < 0.001. [file 12977_2014_76_MOESM2_ESM.zip]

Archive with 1 entries (1 files):
- 12977_2014_76_MOESM2_ESM.eps
