# Supplementary material for: Frequency and phenotype of B cell subpopulations in young and aged HIV-1 infected patients receiving ART
Source: Retrovirology. 2014 Sep 11;11:76. doi: 10.1186/s12977-014-0076-x (PMC4172851; doi:10.1186/s12977-014-0076-x)
Supplement: Additional file 3: Figure S3. — Changes in expression of phenotype markers CD25 and CD69 in relation to age and infection. The expression of phenotype markers was compared in all subsets of B-cells between young controls and aged controls, HIV-1 infected individuals naive to treatment and on treatment. * = P < 0.05, ** = P < 0.01, *** = P < 0.001. [file 12977_2014_76_MOESM3_ESM.zip]

Archive with 1 entries (1 files):
- 12977_2014_76_MOESM3_ESM.eps
